# Supplementary material for: Chromatin‐bound cGAS is an inhibitor of DNA repair and hence accelerates genome destabilization and cell death
Source: EMBO J. 2019 Sep 23;38(21):e102718. doi: 10.15252/embj.2019102718 (PMC6826206; doi:10.15252/embj.2019102718)
Supplement: Supplementary file 3 — Source Data for Expanded View [file EMBJ-38-e102718-s010.zip]

Archive with 11 entries (10 files):
- Source_Data_for_Figure_EV1.pdf
- Source_Data_for_Figure_EV3.pdf
- Source_Data_for_Figure_EV2.pdf
- Source_Data_for_Figure_EV5.pdf
- Source_Data_for_Figure_EV4.pdf
- __MACOSX/
- __MACOSX/._Source_Data_for_Figure_EV1.pdf
- __MACOSX/._Source_Data_for_Figure_EV3.pdf
- __MACOSX/._Source_Data_for_Figure_EV2.pdf
- __MACOSX/._Source_Data_for_Figure_EV5.pdf
- __MACOSX/._Source_Data_for_Figure_EV4.pdf
